# Supplementary material for: Data-Driven Health Prognostics of NMC Lithium-Ion Batteries via Impedance Spectroscopy Using a Hybrid CNN-BiLSTM Model
Source: Sensors (Basel). 2026 Apr 17;26(8):2492. doi: 10.3390/s26082492 (PMC13119601; doi:10.3390/s26082492)
Supplement: Supplementary file 1 [file sensors-26-02492-s001.zip]

Archive with 1 entries (1 files):
- sensors-4233832-supplementary.pdf
